# Supplementary material for: Fabrication of Multilayer Molds by Dry Film Photoresist
Source: Micromachines (Basel). 2022 Sep 23;13(10):1583. doi: 10.3390/mi13101583 (PMC9608710; doi:10.3390/mi13101583)
Supplement: Supplementary file 1 [file micromachines-13-01583-s001.zip]

Archive with 1 entries (1 files):
- micromachines-1892146-supplementary.pdf
